# Supplementary material for: Comparison of the Catalytic Performance of Several Coal Gangue-Based Catalysts on Tar-Rich Coal Pyrolysis in a TGA and a Fixed-Bed Reactor
Source: Nanomaterials (Basel). 2026 Jul 15;16(14):869. doi: 10.3390/nano16140869 (PMC13415308; doi:10.3390/nano16140869)
Supplement: Supplementary file 1 [file nanomaterials-16-00869-s001.zip]

Archive with 1 entries (1 files):
- nanomaterials-4380158-supplementary.pdf
